# Supplementary material for: Folate-Targeted Liposomal Formulations Improve Effects of Methotrexate in Murine Collagen-Induced Arthritis
Source: Biomedicines. 2022 Jan 21;10(2):229. doi: 10.3390/biomedicines10020229 (PMC8869739; doi:10.3390/biomedicines10020229)
Supplement: Supplementary file 1 [file biomedicines-10-00229-s001.zip]

Archive with 1 entries (1 files):
- biomedicines-1530241-supplementary.pdf
